# Supplementary material for: A Two-Hour Fetal Glucagon Infusion Stimulates Hepatic Catabolism of Amino Acids in Fetal Sheep
Source: Int J Mol Sci. 2025 Feb 22;26(5):1904. doi: 10.3390/ijms26051904 (PMC11900341; doi:10.3390/ijms26051904)
Supplement: Supplementary file 1 [file ijms-26-01904-s001.zip › Supplemental Tables for repository.xlsx]

## Sheet: S Table S1. Primers
Supplemental Table S1. Primer Table
	Forward	Reverse
ACTA	TGCAGAAAGAGATCACTGCC	GACAGCGAGGCAGGATGG
ARG1	AGCCTTGTCCTGGGCGGAGA	AGATCTGGGTGGACCCTGGCA
ARG2	GCTCCAGCCACAGGAACCCC	TCCAGGGCCGAGAGCAACCC
BCAT1	CATCCTGGACTTGGCACACA	CAGGCGGTACCTGAACCAAA
BCAT2	TGTCCTCCGTTTCCACAAGG	AGCTTTACACCGGGAGCATC
CSH	ATAAACTCCGAATCCAAGGTC	GTTCCTTTTGAGTTTGCCAG
G6PC1	GGATTCTGGATCGTGCAACT	ATCCAATGGCGAAACTGAAC
GAPDH	TGGAGGGACTTATGACCACTG	TAGAAGCAGGGATGATGTTCT
GCGR	ATGCTGTTCGTCATCCCCTG	AAGCGCAGAATCCACCAGAA
GLDC	TTTCCAGCCTAACAGCGGAG	AGGATTGGTCCCATGTGCAG
GLS1	CCCAGAAGGCACAGACATGGTTGG	GGGCAGAAGCCACCATTAGCCA
GLS2	CTGGTGCCATTGTTGTGAGC	ATGTGGCATTGCTGAAACCC
HAL	GATGCATACACCTTGCGCTG	GGCCAAATAGTCCAGGGCTT
MLF2	CTCAGCATCACAGATGGCAA	CATGTCGTTCATCATCCCAA
PCK1	TGTCCGAGGAGGATTTTGAG	ATGCCAATCTTGGACAGAGG
PCK2	GCCTGTGCTTCAGGCCCTGG	TGCATGGCCACTGGCACACC
PPARGC1A	CACCAAACCCACAGAGAACC	GTGACTCTGGGGTCAGAGGA
RPL32	AATCAAGCGGAACTGGCG	GGCATTGGGATTGGTGATT
RPL37a	ACCAAGAAGGTCGGAATCGT	GGCACCACCAGCTACTGTTT
RPL41	TATGAGCAAGTGGACCAGCA	TTCACGTAGGGCTTGAGCTT
RPS15	ATCATTCTGCCCGAGATGGTG	CGGGCCGGCCATGCTTTACG
ACTA, α-actin; ARG1, arginase 1; ARG2, arginase 2; BCAT1, Branched-chain amino acid transaminase 1; BCAT2, Branched-chain amino acid transaminase 2; CSH, chorionic somatomammotropin; G6PC1, Glucose-6-phosphatase catalytic-subunit; GAPDH, glyceraldehyde 3-phosphate dehydrogenase; GCGR, glucagon receptor; GLDC, glycine decarboxylase; GLS1, glutaminase 1; GLS2, glutaminase 2; HAL, histidine ammonia-…

## Sheet: S Table S2. Fetal AA
Supplemental Table S2. Fetal arterial plasma amino acid concentrations
			Baseline						Clamp
		Vehicle			Glucagon			Vehicle			Glucagon			ANOVA P Values		P Value, Glucagon Clamp vs.
Amino acid concentration (nmol/mL)	Mean		SD	Mean		SD	Mean		SD	Mean		SD	Infusate	Period	Interaction	Glucagon Baseline	Vehicle Clamp
Essential
Valine*	370.312	±	57.7761	379.614	±	57.9413	367.91	±	68.7255	324.75	±	67.7763	0.4068	0.0016	0.013	<0.0001	0.044
Leucine*	127.806	±	22.247	130.887	±	36.672	132.523	±	26.2471	111.209	±	36.6441	0.4226	0.1658	0.0149	0.0056	0.058
Isoleucine*	91.5341	±	19.8284	96.2764	±	21.5656	93.5353	±	25.8515	84.1625	±	24.2015	0.7208	0.1368	0.022	0.0062	0.1586
Lysine*	66.5574	±	26.7506	77.2557	±	32.253	75.2399	±	32.8067	43.7457	±	15.6311	0.0612	0.0804	0.0064	0.0008	0.0004
Threonine*	299.767	±	147.978	364.85	±	180.538	296.223	±	138.938	281.424	±	138.824	0.4679	0.0029	0.0087	<0.0001	0.1047
Phenylalanine*	97.5274	±	28.2087	99.8556	±	33.1058	101.378	±	19.0057	89.15	±	31.0059	0.6989	0.3954	0.0423	0.0426	0.3577
Histidine*	42.056	±	11.5826	44.4914	±	15.7808	44.7734	±	15.7245	30.6182	±	9.62408	0.0598	0.0471	0.0252	0.0014	0.0025
Methionine*	74.436	±	9.21653	88.1629	±	15.4347	75.8966	±	10.9186	77.2599	±	14.6661	0.1519	0.0219	0.0046	0.0002	0.9213
Tryptophan	43.6302	±	8.27159	46.5242	±	15.2207	43.5272	±	6.20679	44.7598	±	13.0173	0.4818	0.399	0.4218
Nonessential
Glycine*	356.959	±	102.574	366.021	±	87.0043	385.032	±	112.174	268.574	±	76.4191	0.1163	0.0075	0.003	<0.0001	0.0006
Glutamine*	368.187	±	98.8953	408.67	±	124.41	415.42	±	170.61	308.666	±	74.7086	0.1991	0.2855	0.0331	0.0098	0.0087
Arginine*	150.032	±	56.7976	150.887	±	53.4694	153.232	±	67.5623	104.066	±	29.1432	0.0393	0.0272	0.0071	0.0003	0.0011
Serine*	471.849	±	149.837	572.548	±	148.098	473.298	±	148.155	458.44	±	118.675	0.5856	0.001	0.0013	<0.0001	0.1329
Alanine	241.515	±	41.2233	283.831	±	81.6554	312.624	±	175.089	251.031	±	70.3962	0.8266	0.5485	0.1645
Proline	126.984	±	18.3821	144.454	±	51.0783	145.75	±	63.109	113.174	±	37.484	0.7178	0.574	0.0791
Glutamate	46.4953	±	25.0674	50.0217	±	24.5005	47.2142	±	24.7738	45.8906	±	21.0627	0.9857	0.3125	0.2002
Asparagine*	32.9607	±	7.073	37.8042	±	10.9521	37.364	±	14.875	28.3264	±	6.41257	0.2667	0.3265	0.046	0.0173	0.015
Tyrosine*	111.574	±	25.9057	119.045	±	34.83	116.506	±	21.528	103.987	±	22.819	0.573	0.1689	0.0291	0.006	0.0552
Cysteine	16.9461	±	5.44119	17.9437	±	5.21189	17.2337	±	6.34812	15.645	±	4.10297	0.9601	0.196	0.1005
Aspartate	25.506	±	7.24917	29.2332	±	7.10909	25.0247	±	8.25022	26.7927	±	6.31167	0.0809	0.0416	0.1795
Taurine	55.5368	±	32.8044	62.3455	±	39.9578	56.2609	±	31.068	73.3647	±	42.9581	0.1117	0.1386	0.1486
Ornithine*	56.1124	±	11.3062	66.8708	±	15.662	59.1299	±	13.0114	38.128	±	8.55806	0.0185	0.0005	0.0023	<0.0001	<0.0001
Fetal arterial plasma amino acid concentrations during the baseline and clamp periods for the vehicle and glucagon studies. Data were compared with a mixed models
ANOVA. Individual differences between the glucagon clamp period and the glucagon baseline period and the vehicle clamp period were determined for amino acids in
which the infusateXperiod interaction P value was <0.05 (indicated by an *). n=8 for all measurements.

## Sheet: S Table S3. Umbilcal AA Uptake
Supplemental Table S3. Umbilical amino acid uptake rates
			Baseline						Clamp
		Vehicle			Glucagon			Vehicle			Glucagon			ANOVA P Values		P Value, Glucagon Clamp vs.
Amino acid concentration (nmol/mL)	Mean		SD	Mean		SD	Mean		SD	Mean		SD	Infusate	Period	Interaction	Glucagon Baseline	Vehicle Clamp
Essential
Valine	14.2038	±	3.54218	14.4299	±	2.46753	17.7231	±	5.10981	12.8967	±	7.89288	0.2987	0.5957	0.2642
Leucine	12.1036	±	2.44293	14.5875	±	2.58352	15.8178	±	3.79676	12.9774	±	5.55004	0.17	0.2903	0.8539
Isoleucine	8.0627	±	1.9748	10.0202	±	1.77102	10.229	±	2.67879	8.10083	±	3.62916	0.1434	0.8762	0.9159
Lysine	6.0341	±	1.74441	7.33213	±	2.54053	6.63501	±	2.23099	7.16103	±	1.18967	0.9168	0.7449	0.1661
Threonine	7.35131	±	4.31518	6.67541	±	5.19362	9.11367	±	3.78808	6.68895	±	3.11774	0.6129	0.6068	0.397
Phenylalanine	5.14001	±	1.95557	5.13653	±	0.943602	6.09456	±	1.86162	4.56576	±	3.50306	0.4604	0.8104	0.3735
Histidine	1.87074	±	0.370838	2.5119	±	1.15385	2.68376	±	0.64215	2.29642	±	0.635504	0.0879	0.2044	0.578
Methionine	2.67029	±	0.853967	4.26908	±	2.01596	3.99505	±	1.17373	3.27221	±	3.0538	0.2617	0.8127	0.2734
Tryptophan	1.55689	±	0.548443	1.58125	±	0.932253	1.9469	±	0.704067	1.8721	±	1.69892	0.9507	0.3065	0.938
Nonessential
Glycine	10.3436	±	3.57193	10.8622	±	4.31032	13.3934	±	4.93609	8.42838	±	5.45989	0.1873	0.8678	0.2782
Glutamine	25.4669	±	7.7491	27.6648	±	5.99394	30.6366	±	6.70868	25.8379	±	6.48217	0.2991	0.5208	0.5636
Arginine*	6.6662	±	2.14799	9.43082	±	1.5957	7.62101	±	3.05157	8.23766	±	2.26971	0.2915	0.7748	0.0211	0.1574	0.2324
Serine	-0.486388	±	3.59126	-3.26781	±	7.95343	3.17692	±	3.96613	-2.84535	±	8.33114	0.5107	0.4084	0.083
Alanine	9.9302	±	4.68436	11.0199	±	4.52135	14.4525	±	5.88872	9.08619	±	4.66622	0.11	0.3568	0.1745
Proline	6.18579	±	2.74334	8.37685	±	3.96281	7.49034	±	3.48631	6.80418	±	4.35147	0.4573	0.887	0.452
Glutamate	-13.9055	±	6.3558	-17.1784	±	6.86128	-13.9378	±	8.66956	-15.5712	±	6.58127	0.8962	0.572	0.0987
Asparagine*	4.33251	±	2.22044	5.46429	±	1.27715	4.57604	±	2.69457	5.29038	±	1.27463	0.8567	0.946	0.0398	0.1924	0.1706
Tyrosine	4.30595	±	1.26249	4.93395	±	1.02629	6.22098	±	1.14053	4.36074	±	2.94596	0.1757	0.2458	0.303
Cysteine	0.4749	±	0.637964	1.00399	±	0.677977	0.880399	±	0.949967	0.303065	±	1.87257	0.1969	0.7795	0.9443
Aspartate	-0.612458	±	0.898892	-0.510211	±	1.24059	-0.189136	±	1.24845	-0.550088	±	0.48371	0.5112	0.5968	0.7255
Taurine	0.29764	±	0.441586	0.390215	±	1.46152	2.42091	±	0.962878	-0.133613	±	9.42101	0.526	0.6378	0.4881
Ornithine	0.514692	±	1.08424	0.653104	±	0.994961	2.08155	±	1.18401	0.641387	±	1.57207	0.1144	0.1196	0.189
Umbilical amino acid uptake rates during the baseline and clamp periods for the vehicle and glucagon studies. Data were compared with a mixed models ANOVA. Individual
differences between the glucagon clamp period and the glucagon baseline period and the vehicle clamp period were determined for amino acids in which the infusateXperiod
interaction P value was <0.05 (indicated by an *). n=8 for all measurements.

## Sheet: S Table S4. Uterine AA Uptake
Supplemental Table S4. Uterine amino acid uptake rates
			Baseline						Clamp
		Vehicle			Glucagon			Vehicle			Glucagon			ANOVA P Values
Amino acid concentration (nmol/mL)	Mean		SD	Mean		SD	Mean		SD	Mean		SD	Infusate	Period	Interaction
Essential
Valine	19.9775	±	5.65464	18.6824	±	8.61897	21.075	±	11.6099	19.876	±	7.15683	0.6466	0.6246	0.9842
Leucine	16.2931	±	5.41084	14.463	±	7.96255	18.124	±	9.74774	14.6923	±	3.43967	0.3608	0.6184	0.7015
Isoleucine	13.3598	±	5.31914	10.2574	±	7.08537	13.3918	±	8.25252	11.6267	±	3.95507	0.2832	0.7284	0.7529
Lysine	8.11699	±	3.71615	8.97019	±	4.06094	10.179	±	5.49624	9.60185	±	2.93353	0.9307	0.3998	0.6531
Threonine	10.3105	±	2.09793	6.94328	±	5.74781	10.9916	±	3.46425	9.04706	±	3.13777	0.0426	0.2941	0.603
Phenylalanine	3.80083	±	2.9624	4.2015	±	4.45663	4.05586	±	4.50472	4.87731	±	3.71538	0.761	0.689	0.8624
Histidine	3.49654	±	1.85522	2.86688	±	2.12268	3.05147	±	1.7755	3.27472	±	2.45753	0.8297	0.9772	0.5466
Methionine	2.97943	±	1.4397	2.1469	±	1.57559	3.94019	±	3.00583	2.75971	±	1.87476	0.2553	0.3287	0.8314
Tryptophan	3.4115	±	1.58104	2.51345	±	2.61421	3.19542	±	1.90182	2.18183	±	2.40995	0.356	0.6296	0.922
Nonessential
Glycine	-1.38679	±	7.29894	-4.76362	±	8.66034	-2.25364	±	7.2812	-6.82317	±	16.5976	0.3351	0.7203	0.8839
Glutamine	19.1349	±	7.29659	20.7165	±	12.9834	22.5027	±	11.7162	20.5829	±	10.22	0.7257	0.5908	0.585
Arginine	10.1721	±	13.5694	15.4882	±	9.47824	13.8894	±	10.2513	5.03355	±	12.0296	0.7222	0.4155	0.1054
Serine	9.80969	±	3.90579	10.0218	±	3.53011	11.5643	±	6.82269	11.4253	±	1.70418	0.9884	0.2635	0.895
Alanine	7.51582	±	4.76864	7.76629	±	6.28312	9.36346	±	7.64773	6.99796	±	3.78708	0.686	0.7324	0.4519
Proline	8.3551	±	6.38913	8.14156	±	7.28028	8.07826	±	8.11227	7.39149	±	5.57445	0.9749	0.8003	0.9113
Glutamate	0.0894371	±	2.21953	-1.51226	±	1.57623	-0.901813	±	1.18605	-2.58996	±	1.82874	0.0347	0.124	0.946
Asparagine	2.32129	±	2.29569	2.72891	±	2.10641	4.57225	±	2.76691	5.03526	±	2.79599	0.6227	0.0804	0.9524
Tyrosine	4.28768	±	2.30948	3.88075	±	3.02215	4.8681	±	3.88614	4.59931	±	4.21281	0.7972	0.6219	0.9581
Cysteine	1.22666	±	0.672414	0.521783	±	1.46475	0.863683	±	2.04173	1.04834	±	1.42145	0.6342	0.873	0.391
Aspartate	-0.437473	±	2.01716	-2.065	±	1.19402	0.440504	±	2.23057	-1.0623	±	3.47844	0.091	0.3719	0.9427
Taurine	-1.30127	±	7.32613	-2.56395	±	5.07557	-1.62549	±	2.65686	-2.1607	±	4.7517	0.5977	0.9497	0.8602
Ornithine	8.05397	±	2.68418	4.70058	±	3.57539	8.01738	±	3.62166	7.87992	±	2.36696	0.1273	0.3067	0.1307
Uterine amino acid uptake rates during the baseline and clamp periods for the vehicle and glucagon studies. Data were compared with a
mixed models ANOVA. n=8 for all measurements.
